# Supplementary material for: Validation of the Charlotte Large Artery Occlusion Endovascular Therapy Outcome Score in a Modern Cohort of Thrombectomy Patients
Source: Neurol Int. 2025 Aug 21;17(8):130. doi: 10.3390/neurolint17080130 (PMC12388991; doi:10.3390/neurolint17080130)
Supplement: Supplementary file 1 [file neurolint-17-00130-s001.zip]

Archive with 2 entries (2 files):
- neurolint-3786057-supplementary.pdf
- Supplemental Table S1.pdf
